# Supplementary material for: Antibiotherapy in Children with Cystic Fibrosis—An Extensive Review
Source: Children (Basel). 2022 Aug 20;9(8):1258. doi: 10.3390/children9081258 (PMC9406924; doi:10.3390/children9081258)
Supplement: Supplementary file 1 [file children-09-01258-s001.zip]

Archive with 1 entries (1 files):
- children-1843040-supplementary.pdf
